# Supplementary material for: Use of Age-Stage, Two-Sex Life Table to Compare the Fitness of Bactrocera dorsalis (Diptera: Tephritidae) on Northern and Southern Host Fruits in China
Source: Insects. 2022 Mar 4;13(3):258. doi: 10.3390/insects13030258 (PMC8954565; doi:10.3390/insects13030258)
Supplement: Supplementary file 1 [file insects-13-00258-s001.zip]

Archive with 1 entries (1 files):
- insects-1562378-supplementary.pdf
